# Supplementary material for: Synthesis of Cyclic Peptides in SPPS with Npb-OH Photolabile Protecting Group
Source: Molecules. 2022 Mar 29;27(7):2231. doi: 10.3390/molecules27072231 (PMC9000773; doi:10.3390/molecules27072231)
Supplement: Supplementary file 1 [file molecules-27-02231-s001.zip]

Archive with 1 entries (1 files):
- molecules-1617536-supplementary.pdf
